# Supplementary material for: Spatial Memory and Gut Microbiota Alterations Are Already Present in Early Adulthood in a Pre-clinical Transgenic Model of Alzheimer’s Disease
Source: Front Neurosci. 2021 Apr 29;15:595583. doi: 10.3389/fnins.2021.595583 (PMC8116633; doi:10.3389/fnins.2021.595583)
Supplement: Supplementary file 1 [file Data_Sheet_1.zip]

Archive with 7 entries (7 files):
- Table 1.DOCX
- Table 2.DOCX
- Table 3.DOCX
- Table 4.DOCX
- Table 5.DOCX
- Table 6.DOCX
- Table 7.DOCX
